# Supplementary material for: Random Copolymers of Styrene with Pendant Fluorophore Moieties: Synthesis and Applications as Fluorescence Sensors for Nitroaromatics
Source: Molecules. 2022 Oct 17;27(20):6957. doi: 10.3390/molecules27206957 (PMC9612241; doi:10.3390/molecules27206957)
Supplement: Supplementary file 1 [file molecules-27-06957-s001.zip]

Archive with 1 entries (1 files):
- molecules-1969205-supplementary.pdf
